# Supplementary material for: Tuning the Properties of Dodecylpyridinium Metallosurfactants: The Role of Iron-Based Counterions
Source: Int J Mol Sci. 2025 Mar 12;26(6):2540. doi: 10.3390/ijms26062540 (PMC11942540; doi:10.3390/ijms26062540)
Supplement: Supplementary file 1 [file ijms-26-02540-s001.zip]

Archive with 1 entries (1 files):
- ijms-3473154-supplementary.pdf
